# Supplementary material for: A brief diet intervention can reduce symptoms of depression in young adults – A randomised controlled trial
Source: PLoS One. 2019 Oct 9;14(10):e0222768. doi: 10.1371/journal.pone.0222768 (PMC6784975; doi:10.1371/journal.pone.0222768)
Supplement: S3 File — (XLSX) [file pone.0222768.s003.xlsx]

## Sheet: PONE-D-19-12194_supplementary
Group	Age	Gender	D1BMI	D1Spectrophotometer	D1_HVLTpercent_recall	D1_HVLT_Linear_Curve	D1_HVLT_quadratic_curve	D1DSFS	D1MatrixReasoning	Nativelanguage	D1GSESTotal	D1CESDTotal	D1DASSdepression	D1DASSanxiety	D1DASSStress	D1POMSAnger	D1POMSDepression	D1POMSConfusion	D1POMSTension	D1POMSVigour	D1POMSFatigue	D1DFSTotal	D1DCSTotal	D21BMI	D21Spectro_b_average	D21_HVLT_Percent_recall	D21_HVLT_Linear	D21_HVLT_Quadtratic	D21DSF	D21GSESTotal	D21CESD	D21DASSdepression	D21DASSanxiety	D21DASSStress	D21StressedeventY1N2	D21POMSAnger	D21POMSDepression	D21POMSConfusion	D21POMSTension	D21POMSVigour	D21POMSFatigue	D21DFSTotal	D21DCSTotal
1	18	2	19.0071	16.8425	1	2.5	-2.5	13	7	English	24	18	5	7	11	0	4	0	7	3	6	68	32	18.8189	16.75	1	1.5	1.5	13	18	11	2	3	4	1	0	0	0	0	7	4	49	58
1	18	1	20.5897	12.7175	1	2.5	-0.5	11	7	English	23	34	13	6	4	0	4	3	1	4	10	78	35	20.2336	12.8925	1	1.5	-1.5	11	21	11	1	2	0	2	0	0	0	0	7	2	41	64
1	22	2	28.441	14.59	0.9	2	0	8	2	Dari	16	28.4211	18	18	18	8	13	10	12	9	13	116	14	27.6888	13.475	0.75	-0.5	0.5	7	20	3	7	11	8	2	5	14	5	9	10	9	34	37
1	20	1	19.7531	14.75	1.1	1	0	13	7	English	14	25	6	4	9	0	1	2	3	8	7	59	41	19.5682	14.87	1	2	0	12	20	14	1	0	1	2	0	0	0	0	6	5	43	45
1	18	1	25.42	16.62	1	1.5	-0.5	13	9	English	24	40	16	4	6	2	6	3	6	6	13	59	50	24.8584	16.5725	1	1.5	0.5	13	22	49	14	0	4	1	0	2	0	3	3	11	46	72
1	17	2	19.0311	16.8725	1	2.5	-0.5	11	9	English	28	15	6	4	7	4	4	4	6	0	15	62	32	19.487	16.7875	1	2.5	-2.5	11	22	14.7368	6	6	6	1	0	0	1	6	1	7	27	75
1	18	2	19.9594	19.0175	0.909091	3	-2	11	4	Tamil	14	6	0	5	2	0	0	0	0	9	16	74	62	19.721	18.0075	0.8	3.5	-3.5	8	18	4	0	0	0	2	0	0	0	0	15	6	32	75
1	20	2	21.4227	17.3775	0.9	2	-1	12	6	English	24	33	11	8	16	7	5	4	4	2	13	103	57	21.0937	16.62	1	1.5	0.5	15	18	9	1	2	4	1	0	0	0	5	5	4	39	82
1	22	1	28.8789	17.01	1	2.5	-0.5	15	8	Korean	20	16	0	0	8	1	2	0	7	14	3	91	60	28.4055	17.6925	1	1.5	-1.5	16	18	7	0	0	10	1	0	0	2	3	13	6	49	67
1	25	2	20.0777	13.495	0.727273	1.5	-0.5	12	7	English	17	27	5	6	9	1	0	0	3	6	8	72	64	20.2913	14.585	1	2.5	-0.5	10	18	25	7	3	11	1	0	3	0	3	1	12	52	74
1	19	1	20.7756	15.855	0.909091	8e-17	-1	11	8	English	19	23	6	1	4	0	5	7	1	5	7	71	53	21.7335	17.215	1.09091	1.5	-1.5	14	18	15	4	5	8	1	0	2	4	1	7	5	46	72
1	18	2	24.1588	17.03	1.1	2	-2	16	5	English	16	21.1579	9	10	6	0	2	6	3	6	2	63	50	24.1588	16.1025	0.916667	3	-1	15	18	27	7	5	4	1	2	1	2	3	3	9	45	55
1	19	1	21.9363	14.19	1	1	-1	8	8	English	24	13	3	5	6	0	0	4	4	5	6	56	50	20.0801	14.3025	1	3	-2	10	21	11	3	1	5	2	1	3	4	3	1	9	39	69
1	20	1	23.8227	15.775	1	2.5	-1.5	10	5	English	20	11	4	7	8	0	0	2	0	2	9	69	48	23.8227	15.7075	1	2	-2	9	19	14	4	9	3	2	0	0	4	0	4	2	55	74
1	18	2	26.5021	12.3625	0.818182	1.5	-1.5	10	5	English	18	9	8	13	13	0	3	6	8	5	11	62	51	25.711	13.155	1	1.5	-0.5	10	18	2	2	4	6	1	1	2	1	4	2	10	37	74
1	18	2	20.8117	16.8925	1.1	1	-1	9	4	Cantonese/vietnamese	12	7	13	11	14	0	2	1	3	2	3	33	37	19.6283	16.535	1	3	-1	10	20	6	3	3	7	1	0	1	3	3	5	9	44	66
1	21	2	21.6713	17.2	1	2.5	-1.5	12	4	English	20.2222	18	5	6	6	0	1	2	5	6	6	73	41	20.8209	16.2275	0.916667	2	-1	11	19	17	7	4	4	1	0	0	0	3	9	2	46	63
1	18	2	25.6173	14.17	0.833333	2.5	-0.5	13	2	English	24	11	3	0	4	0	0	2	0	0	5	59	55	23.7654	14.525	0.909091	3	-2	12	19	7	2	0	3	2	0	0	0	0	0	2	41	65
1	19	2	21.9713	19.0725	0.909091	1.5	-1.5	8	5	Ukrainian	23	14	5	9	11	0	2	1	5	0	11	69	63	22.4913	20.465	0.909091	2.5	-0.5	8	20	9	1	0	0	1	0	0	1	2	1	7	38	59
1	20	1	25.9043	14.715	0.8	-8e-17	1	14	9	English	30	25	16	6	5	0	3	2	1	0	6	59	33	26.5432	16.83	0.727273	3	1.6e-16	16	29	38	14	6	9	1	1	7	5	11	2	9	66	43
1	19	2	19.2336	14.61	0.875	1.5	-1.5	10	4	English	12	0	0	1	0	0	0	0	0	12	0	49	66	18.3655	16.63	0.8	2	-1	14	20	2	0	2	2	2	0	0	2	0	7	16	28	76
1	19	2	14.8605	14.5775	1	2.5	-0.5	10	6	English	17	12	4	3	3	0	0	0	2	8	5	63	43	15.4315	13.9775	1	3	-2	12	20	4	0	2	1	2	0	0	0	3	8	0	47	64
1	19	2	18.662	13.745	1	1.5	-0.5	10	5	English	16	43	10	12	10	1	3	3	5	6	10	60	43	18.8649	12.845	1	3	1	13	20	30	9	15	12	1	3	8	0	11	5	8	47	51
1	27	2	21.4533	16.325	0.916667	3	1.6e-16	13	6	English	21	30.7143	11	3	10	0	3	1	0	1	3	86	57	20.7612	17.415	0.7	1.5	-2.5	15	19	22	9	1	4	1	0	1	2	0	1	10	44	76
1	18	2	20.202	16.225	1	2	0	12	8	Chinese	22	12	6	5	6	1	0	1	0	0	7	65	53	20.202	17.1175	1.1	1	0	14	21	9	5	1	3	1	0	0	0	0	0	1	41	62
1	22	2	17.9687	15.9325	0.833333	3.5	-0.5	13	3	English	26	33.6842	11	18	14	4	1	3	8	2	15	75	47	#NULL!	15.425	0.833333	2	0	14	20	31	1	3	5	#NULL!	0	0	0	0	3	8	53	79
1	18	2	21.4109	18.765	1	3	1.6e-16	9	6	English	21	24	12	6	14	0	0	1	2	5	6	67	53	19.8413	19.3575	1	1	-1	10	18	27	8	6	9	1	8	6	8	11	4	15	42	72
1	21	1	19.3466	16.125	0.833333	3	1.6e-16	10	8	English	18	22	7	4	8	0	5	5	3	0	10	65	41	18.992	15.86	0.9	3	-1	10	18	8	4	1	2	2	0	0	0	3	2	3	48	68
1	21	2	25.6173	17.7225	0.909091	1.5	-1.5	13	7	English	16	2	0	5	4	2	2	2	7	13	8	60	71	27.7769	19.065	1	3	-2	12	14	5	1	4	4	1	2	2	4	1	5	8	52	59
1	19	2	19.9594	14.5975	1.09091	0.5	-0.5	11	8	English	19	5	2	0	2	0	0	1	4	1	5	67	44	19.9594	14.0975	1	2	1	10	17	2	2	0	0	2	0	0	1	0	3	3	35	82
1	21	1	25.3444	15.7975	1	2	0	9	8	english	18	16	4	6	2	0	1	2	6	5	6	68	37	25.528	15.2875	1	2	-1	10	20	17	3	2	3	2	0	1	4	6	2	1	46	72
1	20	2	21.2183	14.5575	0.909091	3	1	10	4	Arabic	20	3	0	1	0	0	0	0	0	3	2	84	55	21.6041	16.785	1	2.5	0.5	11	17	0	0	0	1	2	1	0	0	0	6	3	64	70
1	18	2	22.806	15.3375	1.1	2	-1	8	2	English	32	50.5263	16	15	17	0	7	6	5	2	8	104	60	20.6131	15.51	0.857143	1.5	-1.5	9	#NULL!	23	11	10	13	1	1	1	1	3	8	7	38	65
1	19	1	22.3435	15.2275	1	2	0	14	3	Filipino	17	28	5	11	10	0	0	5	6	8	9	32	61	22.8571	16.3275	1.08667	3	-1	13	17	17	3	6	9	2	3	3	5	6	11	4	50	78
1	19	1	22.7732	14.63	1	2.5	-0.5	12	6	English	24	15.7895	12	2	4	5	3	12	2	2	7	66	48	22.4059	15.2175	0.9	3	-1	8	19	21	10	3	2	2	1	4	10	1	3	5	49	65
1	18	1	23.1983	17.0575	0.75	3	-1	8	3	English	24	49	14	13	15	0	2	7	11	14	3	67	42	22.7405	15.09	1.09091	2.5	-1.5	8	23	14	5	6	8	2	5	4	5	5	8	5	64	69
1	18	2	25.1486	18.11	1	-1.6e-16	2	11	6	English	13	23	0	0	0	0	1	5	0	4	3	76	53	24.196	19.12	0.8	2	0	14	15	10	1	1	3	1	0	0	4	0	4	2	50	59
1	18	1	21.2295	15.63	1.09091	2	-2	14	8	English	20	17	7	3	5	2	1	4	3	6	6	56	44	21.1553	15.6975	1	2	0	14	21	20	8	1	5	1	0	2	1	0	5	6	48	45
2	19	2	17.5278	18.415	0.833333	2	-4	9	6	English	22	57.8947	19	5	14	0	12	9	6	0	10	73	47	18.1641	17.12	1.1	1.5	-0.5	7	21	11	13	2	5	1	0	0	0	1	0	11	59	51
2	20	1	25.4694	15.8125	0.9	1.5	0.5	9	6	English	23	9	7	5	2	0	0	2	0	4	9	66	40	26.1224	15.8375	1	3.5	-2.5	10	23	19	8	2	6	1	2	4	2	7	2	12	67	37
2	19	1	30.8642	16.3025	0.777778	2.5	-2.5	14	9	Jagalog	17	16	5	5	5	0	0	2	0	0	6	49	45	31.5617	15.5925	1.1	1.5	-1.5	12	16	10	1	3	5	1	6	0	4	2	7	5	49	35
2	18	1	20.6612	17.24	1	1.5	-1.5	10	9	English	#NULL!	30	12	5	4	3	11	5	5	7	10	72	46	20.5714	17.085	1	2	0	9	20	29	13	6	4	2	7	9	3	5	7	5	60	47
2	20	2	26.079	15.7175	1.09091	1.5	0.5	9	6	English	24	62	21	12	19	7	16	11	12	3	13	62	36	27.8852	16.235	1	2.5	-1.5	8	27	44	21	4	12	2	8	16	5	4	1	12	51	43
2	20	1	20.6163	16.1975	1.09091	1.5	-0.5	12	6	English	17	5	1	3	2	0	0	0	1	4	0	76	34	20.8876	16.3425	0.818182	2	-1	13	16	11	6	7	7	2	0	0	0	0	2	4	51	30
2	21	1	20.6334	14.3925	0.8	1.5	-1.5	7	5	English	21	37	10	8	10	1	8	4	2	5	12	78	47	20.4529	15.035	0.777778	1.5	0.5	12	22	29	10	9	9	1	2	7	3	6	5	11	73	41
2	18	2	19.8791	16.7875	0.9	2	-2	12	6	Spanish	22	52	15	10	15	2	7	11	4	1	16	43	72	19.9293	15.2825	1	3	-1	11	23	58	16	15	17	1	11	5	9	9	6	11	44	29
2	21	2	25.0762	15.5475	0.909091	1.5	-1.5	11	6	English	21	18	6	6	6	0	1	3	4	3	7	44	46	25.462	16.165	1	2.5	-2.5	10	20	23	8	4	5	1	0	2	3	3	1	3	58	48
2	18	2	23.7954	15.0275	0.9	2	0	7	6	English	23	4	5	5	4	0	0	1	1	3	6	62	37	23.4236	15.3475	1.1	1.5	-0.5	10	19	5	0	2	5	1	0	0	2	2	7	4	63	40
2	19	1	22.921	18.12	0.909091	1.5	-1.5	8	8	English	18	15	5	2	4	2	2	4	3	10	6	67	50	23.8895	19.175	1	1.5	-0.5	11	17	10	3	0	3	2	2	2	1	1	10	7	67	51
2	18	1	19.5763	18.2975	0.8	2.5	-2.5	11	2	English	15	4	4	2	3	0	0	1	0	8	0	48	59	20.1607	15.7725	0.8	2	1	13	#NULL!	#NULL!	2	0	0	2	0	0	0	0	10	0	46	53
2	21	1	26.5432	14.5675	0.818182	2	0	14	7	English	16	2	3	1	4	0	0	2	0	3	4	66	58	26.5432	15.155	0.9	1.5	-0.5	16	16	1	0	1	4	2	0	0	0	0	3	5	56	60
2	18	1	15.3894	14.8475	1.2	1.5	1.5	13	8	English	25	10.5263	2	4	9	0	0	1	0	10	0	66	36	15.2026	14.71	1	0.5	-0.5	12	23	14	2	3	9	2	0	0	2	3	10	0	68	34
2	17	1	17.301	14.2025	0.9	1.5	-1.5	12	6	English	21	23	8	8	7	0	0	2	2	6	4	87	52	17.8565	14.845	0.909091	2.5	-1.5	10	24	20	5	5	8	1	0	0	1	0	7	5	65	48
2	21	2	19.7777	14.7525	1.09091	1.5	-1.5	10	5	Vietnamese	21	7	7	9	6	0	0	1	0	4	5	59	38	19.1406	14.7325	0.888889	1	-2	14	23	14	2	1	2	2	0	0	1	0	3	4	55	22
2	19	1	24.4352	17.32	1	1.5	-1.5	13	6	English	18	15	2	2	7	0	1	5	1	4	10	82	53	24.1288	16.835	1	2.5	-1.5	11	18	18	2	1	9	1	1	0	2	4	5	9	79	48
2	18	1	22.8571	16.175	0.7	3	-1	13	7	English	28.5556	50	17	6	7	6	13	9	7	6	9	61	40	23.1206	16.2625	0.909091	2	-1	14	24	41	16	5	7	2	3	10	5	4	4	8	45	32
2	19	2	20.4491	17.7375	1	3	-1	11	6	Chinese	20	19	4	4	9	3	2	2	4	3	6	51	50	19.8347	17.6875	1.11111	1.5	-1.5	10	20	30	6	8	9	1	4	4	4	5	4	10	49	50
2	18	1	21.2245	13.565	1	1	-1	9	8	English	16	31	0	0	0	4	7	4	5	7	10	53	54	20.8086	13.1125	1	1	-1	10	17	35	11	4	8	1	1	7	4	3	2	10	58	56
2	18	2	22.6667	17.3575	0.916667	3.5	0.5	9	1	Arabic	17	46	20	9	11	13	15	13	7	5	16	92	37	21.7778	16.9575	0.9	2.5	-0.5	10	#NULL!	39	20	16	10	2	13	14	13	12	8	16	99	41
2	18	1	24.8163	13.3975	0.9	1	-1	8	3	English	25	24	12	9	12	2	4	2	7	7	8	68	41	25.4694	12.5275	1.09091	1	0	12	27	48	14	13	12	2	6	6	8	9	5	11	78	35
2	32	2	28.3531	19.14	0.9	1.5	0.5	12	3	English	20	22	14	10	7	3	8	7	3	4	9	79	36	28.3531	19.375	1	2	0	16	20	31	12	8	14	2	10	9	11	5	8	12	70	37
2	18	2	19.2336	14.985	1	2.5	-1.5	9	7	Mandarin	20	5	6	4	8	2	4	2	1	3	2	65	32	18.6453	13.94	1.2	2	-3	11	21	18	4	2	2	1	0	3	3	3	3	7	61	31
2	27	2	28.0428	13.8225	1	1.5	0.5	10	8	Cantonese	18	1	1	2	6	0	0	3	2	3	4	60	47	20.9778	14.145	0.818182	3	-2	10	16	5	1	3	3	1	0	3	4	4	3	11	42	49
2	18	2	20.5743	15.3125	0.909091	2.5	-1.5	10	9	English	16	11	2	1	2	0	0	1	1	0	3	61	56	20.1861	15.33	1	2	-1	14	16	24	7	6	4	1	0	0	0	2	0	2	57	43
2	20	2	18.4139	13.83	1	2	-1	11	9	English	23	26	12	8	8	0	5	0	4	1	11	59	41	19.1449	14.1575	1	2	-1	14	29	16	4	2	3	2	0	2	0	1	1	8	60	38
2	18	2	19.9481	18.205	0.833333	3	1	11	3	Tamil	19	27.3684	13	13	16	3	2	1	4	3	10	81	59	20.3244	18.38	0.8	1.5	0.5	10	21.625	6	5	3	6	2	0	0	0	0	0	9	84	37
2	19	2	21.2245	14.0675	1	1	-1	8	8	English	19	19	5	4	3	2	2	5	7	4	12	97	41	21.6343	11.915	0.916667	2	-3	9	25	18.9474	7	5	10	1	3	3	3	3	2	6	76	45
2	24	2	24.974	18.0575	0.888889	2	1	6	6	Persian	22	9	5	8	6	5	3	6	9	8	6	68	35	24.974	16.895	0.909091	2	0	8	20	20	5	8	8	1	0	2	6	5	4	5	57	33
2	18	1	19.487	17.6775	1	0.5	-0.5	11	7	Chinese	15	13	1	3	1	0	0	0	0	4	8	56	54	19.487	17.32	0.888889	2	-2	8	16	19	0	2	1	2	0	0	0	2	4	8	62	34
2	19	2	18.9866	16.7325	1.09091	2.5	-1.5	8	8	English	21	15	6	3	7	2	1	2	2	4	7	65	44	19.3821	17.52	1.11111	2	-1	12	25	20	5	3	9	2	2	1	9	3	3	7	60	47
2	19	2	26.5643	13.5575	1.09091	1	-1	12	9	English	25	30	12	6	6	1	4	9	2	5	14	57	51	25.0657	14.5425	0.9	1.5	-0.5	13	23	42	13	5	14	1	8	2	10	6	9	16	70	49
2	22	2	23.0112	14.0825	0.909091	2	0	8	0	English	19	6	1	1	10	8	2	5	9	15	2	57	58	23.0112	14.245	0.8	1.5	0.5	10	16	2	0	0	6	2	1	0	0	2	9	3	49	59
2	18	2	20.3074	14.1675	1	1.5	-1.5	9	3	English	18	12	3	2	1	0	0	0	0	5	3	56	66	19.8352	14.825	1	2	-1	11	16	17	5	3	7	1	3	4	0	2	9	4	50	54
2	19	2	23.5883	15.2875	0.818182	1.5	-0.5	12	8	English	18	35	4	1	3	0	2	2	2	2	15	56	38	24.3141	15.285	0.909091	1.5	-0.5	11	19	13	2	0	2	1	1	0	1	0	4	5	50	41
2	22	2	25.356	18.2425	0.833333	2.5	0.5	8	5	Dari	17	2	0	1	0	0	0	0	1	2	0	52	52	25.1532	18.41	0.875	1.5	-1.5	12	18	3	1	1	1	2	0	0	0	0	1	2	63	43
2	18	2	23.7698	13.9	1	2	-1	13	7	English	17	14	3	3	5	0	1	0	3	6	5	78	46	23.3067	13.8025	1	1.5	-1.5	15	17	22	6	7	7	1	0	1	1	3	4	9	60	34
2	18	2	22.6562	16.785	0.909091	1	-2	10	4	English	23	6	1	2	2	0	0	2	1	5	2	48	37	23.0469	16.8125	1	2.5	-1.5	7	27	5	1	1	1	1	0	0	0	1	6	0	56	46
